# Supplementary material for: Predictive nomogram for post-stroke motor dysfunction using fNIRS
Source: Front Hum Neurosci. 2025 Dec 4;19:1526455. doi: 10.3389/fnhum.2025.1526455 (PMC12711766; doi:10.3389/fnhum.2025.1526455)
Supplement: Supplementary file 1 [file Table_1.xlsx]

## Sheet: Sheet1
diagnose	HbD_total	HbD_unaffected_PMC	HbD_affected_PMC	HbD_unaffected_SMA	HbD_affected_SMA	HbD_unaffected_PSMC	HbD_affected_PSMC	HbD_unaffected_DLPFC	HbD_affected_DLPFC	HbD_unaffected_Frontopolar	HbD_affected_Frontopolar	HbD_unaffected_Temporal	HbD_affected_Temporal	HbD_Short1_of_edges	HbD_Short2_of_edges	HbD_Long1_of_edges	HbD_Long2_of_edges	HbD_Temporal_L_to_Temporal_R	HbD_Frontopolar_L_to_Frontopolar_R	HbD_DLPFC_L_to_DLPFC_R	HbD_PSMC_L_to_PSMC_R	HbD_SMA_L_to_SMA_R	HbD_PMC_L_to_PMC_R	HbO_total	HbO_unaffected_PMC	HbO_affected_PMC	HbO_unaffected_SMA	HbO_affected_SMA	HbO_unaffected_PSMC	HbO_affected_PSMC	HbO_unaffected_DLPFC	HbO_affected_DLPFC	HbO_unaffected_Frontopolar	HbO_affected_Frontopolar	HbO_unaffected_Temporal	HbO_affected_Temporal	HbO_Short1_of_edges	HbO_Short2_of_edges	HbO_Long1_of_edges	HbO_Long2_of_edges	HbO_Temporal_L_to_Temporal_R	HbO_Frontopolar_L_to_Frontopolar_R	HbO_DLPFC_L_to_DLPFC_R	HbO_PSMC_L_to_PSMC_R	HbO_SMA_L_to_SMA_R	HbO_PMC_L_to_PMC_R	HbT_total	HbT_unaffected_PMC	HbT_affected_PMC
0	1585	6	6	44	43	10	10	12	9	0	3	6	6	155	631	184	615	16	4	27	25	96	16	1532	6	6	37	45	10	9	18	7	4	1	1	6	150	612	171	599	7	7	26	25	90	16	938	5	5
0	542	2	2	12	12	4	4	8	8	3	3	2	2	64	226	55	197	4	7	14	6	20	4	725	3	3	16	16	6	6	10	10	3	3	3	3	82	310	70	263	4	8	19	8	25	6	628	3	3
0	950	1	1	11	12	3	3	5	5	0	3	4	3	39	173	45	213	3	3	12	6	23	0	809	2	5	38	12	7	7	9	12	3	3	2	6	79	289	65	156	1	5	11	8	41	4	630	6	3
1	363	5	5	7	9	1	4	10	10	2	3	1	5	62	165	35	101	0	6	9	2	8	10	627	6	3	10	16	4	5	15	6	1	2	4	3	75	285	64	203	3	5	13	4	30	9	499	3	3
1	523	2	2	12	12	4	4	7	8	3	3	2	2	62	219	53	189	3	6	14	6	20	4	678	3	3	15	15	6	6	9	9	3	3	3	2	78	290	65	242	4	7	18	7	23	5	579	3	3
1	302	2	3	10	42	10	2	6	17	1	2	4	2	110	219	97	197	0	6	19	4	10	3	620	2	3	14	12	7	4	5	7	3	1	2	2	143	222	65	209	2	12	48	13	16	1	365	3	2
0	482	1	1	10	15	0	4	3	5	1	1	0	0	43	194	51	194	2	2	11	3	28	5	486	1	1	6	18	0	3	5	1	3	0	4	2	44	215	47	180	2	6	8	3	22	6	497	1	1
0	583	3	4	8	14	5	4	17	4	2	3	0	1	20	89	70	197	6	8	31	25	24	2	634	3	2	42	16	4	1	4	15	3	0	2	1	78	249	75	215	1	3	30	4	12	3	622	3	2
0	275	2	3	34	12	9	4	21	16	4	1	2	2	66	207	43	107	4	11	12	3	31	7	1241	2	4	9	13	4	6	8	17	6	6	4	3	76	230	31	248	0	10	33	7	16	7	303	3	2
0	259	1	1	4	7	2	1	8	4	1	1	2	1	33	107	26	93	0	6	6	1	9	4	358	4	2	34	16	2	2	4	5	3	2	2	1	77	163	30	88	0	3	6	0	17	4	354	3	3
0	284	5	5	4	7	2	0	8	8	3	3	1	1	47	101	48	88	2	10	19	2	5	10	275	2	3	4	4	4	2	6	6	1	1	1	3	37	110	31	97	3	4	8	3	10	3	288	6	6
0	2167	6	6	35	45	10	10	21	19	6	6	6	6	176	891	207	893	16	16	49	25	85	16	1807	5	6	34	37	7	10	21	12	6	3	6	6	153	730	160	764	9	14	37	22	65	13	957	6	6
0	354	4	1	38	19	3	10	9	7	5	2	5	1	75	140	50	180	0	5	31	7	5	2	490	6	4	30	33	8	4	6	17	2	3	3	2	48	349	13	72	2	0	4	25	53	15	342	6	6
1	752	5	6	11	14	3	10	10	9	6	4	1	2	81	315	71	285	2	11	13	3	35	7	1630	6	5	20	33	5	10	11	16	5	6	5	6	128	679	149	674	16	14	27	21	56	15	1462	1	1
1	356	2	0	7	13	6	3	14	8	4	1	1	5	67	631	42	128	16	4	13	7	13	2	234	6	2	9	12	8	10	11	4	3	6	3	6	53	118	116	316	6	7	19	11	12	2	353	1	1
0	466	1	0	12	3	11	3	11	5	2	1	4	1	68	199	47	154	2	6	10	5	9	9	1491	3	3	28	11	5	6	11	11	3	3	1	2	52	215	92	598	5	7	12	19	21	8	407	2	4
0	1226	1	3	11	13	1	3	9	4	2	2	1	0	48	97	58	269	11	7	15	4	20	5	619	1	3	12	14	2	8	14	16	2	3	2	4	143	339	175	599	8	5	12	2	21	8	503	1	2
1	396	3	1	19	11	4	2	7	9	1	1	6	0	64	199	33	100	2	0	15	6	7	3	748	3	6	16	14	9	5	16	16	2	1	4	1	93	330	66	259	3	4	31	4	20	4	762	6	6
1	1065	3	0	5	16	2	4	7	21	3	3	3	2	122	173	63	280	1	5	14	1	13	0	490	1	4	18	28	2	2	7	2	3	2	4	0	133	260	183	261	3	11	18	10	30	4	240	3	1
1	638	4	0	7	13	4	3	15	11	6	5	1	1	70	260	80	228	1	13	23	13	24	6	909	5	0	10	15	9	1	15	11	6	6	4	3	85	384	95	345	10	15	28	9	27	6	1090	0	0
1	301	2	0	6	3	0	4	10	7	6	6	1	3	49	127	38	87	2	14	12	0	10	0	689	2	0	6	7	0	9	10	10	6	6	3	6	65	298	71	255	12	16	24	0	17	2	980	1	1
1	498	1	6	0	8	3	6	0	8	2	3	3	1	40	272	67	401	0	4	14	1	11	1	617	4	6	34	12	3	5	3	16	0	3	3	0	63	259	90	72	0	15	8	0	39	4	339	3	4
1	425	6	1	11	5	6	2	3	11	1	3	3	1	48	129	48	121	0	1	14	0	34	2	644	2	6	15	7	5	4	7	4	3	6	5	6	77	205	31	202	5	7	10	4	4	8	240	1	0
0	662	2	3	15	18	3	6	11	11	2	5	3	3	82	269	74	237	7	4	19	12	24	8	843	2	3	13	23	4	9	4	10	4	4	2	1	79	369	79	316	6	11	12	19	25	6	576	2	2
0	498	2	2	11	12	4	4	7	8	3	3	2	2	60	209	50	179	3	6	13	5	18	4	617	3	3	15	14	5	5	9	9	3	3	3	2	74	264	59	214	4	7	16	6	21	5	515	3	3
0	255	1	2	7	7	3	4	7	7	3	2	4	1	48	94	24	89	3	3	7	0	11	0	411	2	2	6	11	6	3	8	15	3	6	5	0	67	189	38	117	0	11	11	1	15	0	432	2	2
0	328	3	1	6	11	7	5	7	13	3	3	6	2	66	257	18	224	11	6	23	6	21	4	748	5	1	28	13	7	4	4	14	4	5	4	3	67	137	151	156	5	11	21	4	9	2	432	4	2
0	641	5	1	13	6	10	3	21	9	6	2	2	2	80	337	44	180	2	6	22	1	12	1	517	2	1	8	4	8	10	15	7	3	2	2	1	63	257	39	158	2	7	11	5	12	2	592	2	2
0	320	0	1	6	12	0	5	5	9	0	1	0	1	40	133	32	115	1	3	12	3	10	3	404	4	2	10	11	4	5	6	6	3	1	6	2	60	172	34	138	3	8	10	3	7	3	401	2	2
0	438	1	4	8	8	3	3	7	5	0	3	4	3	62	121	81	104	1	0	6	0	34	4	620	6	5	14	34	8	4	13	9	4	1	3	6	66	158	58	203	0	4	18	3	31	2	340	3	4
0	429	2	3	16	9	3	3	3	10	1	2	3	1	56	202	28	143	1	4	13	3	7	0	428	1	1	16	12	2	2	6	8	4	1	5	1	59	168	46	155	3	6	17	3	16	1	296	1	1
0	350	3	4	5	13	10	6	4	14	3	1	4	3	163	262	39	26	11	11	17	2	12	7	577	3	4	10	10	4	6	4	9	1	5	6	1	77	545	47	202	7	10	7	3	69	5	221	2	2
1	328	1	1	14	7	4	3	5	5	5	5	2	0	52	134	33	109	1	7	7	2	14	2	2012	6	6	32	42	10	10	21	21	6	6	3	6	169	847	183	813	11	15	48	25	69	15	1959	6	6
1	752	5	6	11	14	3	10	10	9	6	4	1	2	81	315	71	285	2	11	13	3	35	7	1630	6	5	20	33	5	10	11	16	5	6	5	6	128	679	149	674	16	14	27	21	56	15	1462	1	1
0	1563	6	6	25	37	10	10	13	18	3	5	3	6	142	631	172	618	12	10	38	25	71	16	1368	6	6	21	33	10	10	10	17	6	6	4	4	133	554	145	536	8	16	28	25	53	15	1146	6	6
0	466	1	0	12	3	11	3	11	5	2	1	4	1	68	199	47	154	2	6	10	5	9	9	1491	3	3	28	11	5	6	11	11	3	3	1	2	52	215	92	598	5	7	12	19	21	8	407	2	4
1	280	1	0	4	10	3	6	4	8	5	3	0	1	45	123	28	84	2	6	9	2	5	4	707	3	3	15	20	4	9	10	11	2	3	1	2	83	297	80	247	1	5	27	0	39	8	604	3	3
1	523	1	0	18	16	4	6	6	12	3	3	3	2	74	247	48	154	1	8	6	8	24	1	763	3	5	23	16	6	7	18	5	3	2	3	4	95	416	47	205	6	7	12	4	15	3	675	3	3
1	505	1	0	11	13	2	10	3	4	3	2	3	6	62	247	44	110	8	5	13	1	18	4	1280	2	2	12	23	4	5	3	7	3	2	3	4	144	487	30	508	8	7	7	2	29	16	686	6	3
1	1065	3	0	5	16	2	4	7	21	3	3	3	2	122	173	63	280	1	5	14	1	13	0	490	1	4	18	28	2	2	7	2	3	2	4	0	133	260	183	261	3	11	18	10	30	4	240	3	1
1	301	2	0	6	3	0	4	10	7	6	6	1	3	49	127	38	87	2	14	12	0	10	0	689	2	0	6	7	0	9	10	10	6	6	3	6	65	298	71	255	12	16	24	0	17	2	980	1	1
0	291	1	1	10	13	3	6	4	9	6	6	0	4	48	39	66	160	4	6	27	3	23	8	1074	1	5	15	13	7	4	10	21	3	1	5	3	85	267	64	266	2	8	25	14	12	6	408	3	2
0	408	2	1	9	17	4	7	5	11	3	1	1	1	43	143	35	289	2	9	14	4	22	2	1009	3	2	37	12	7	7	7	12	3	4	3	2	77	260	65	90	1	9	23	11	20	8	347	1	1
0	1500	0	6	38	22	5	8	21	21	6	6	4	2	139	606	154	601	7	16	49	10	68	4	661	1	5	9	17	7	10	11	14	6	3	2	6	91	331	59	180	10	9	17	0	20	3	848	6	6
0	434	2	2	10	11	3	4	6	7	2	2	2	2	54	185	43	154	3	5	12	4	16	3	460	2	3	13	12	5	5	7	7	2	2	2	2	63	196	42	144	2	5	12	4	15	4	350	2	2
0	296	3	2	4	9	5	3	2	3	3	1	2	2	39	148	16	90	2	3	0	2	4	5	400	3	3	13	11	6	5	9	7	2	2	2	2	66	187	39	117	1	5	13	3	12	5	349	4	4
0	160	1	2	5	10	10	4	3	2	3	2	6	2	68	193	48	94	4	1	3	2	17	0	564	4	3	25	12	8	9	12	6	2	3	1	0	55	172	95	339	3	6	4	5	15	4	503	6	6
0	2041	6	6	38	45	10	10	21	21	4	5	5	6	177	831	204	829	16	12	45	25	90	16	1972	4	3	41	45	10	10	21	21	6	6	6	6	179	787	207	799	16	14	49	25	94	9	1499	3	3
1	669	3	3	14	14	5	5	9	10	4	4	3	3	77	275	69	248	5	8	17	8	26	5	1037	4	4	20	21	7	7	13	13	4	4	4	3	103	445	101	402	7	11	26	13	37	8	955	3	3
1	318	2	1	30	11	2	2	2	8	6	6	2	6	53	28	58	100	2	3	7	0	20	12	637	3	6	15	16	5	3	16	3	6	3	1	2	77	294	35	109	10	8	17	4	12	5	499	6	1
1	407	1	0	11	7	8	2	7	2	2	3	1	3	25	689	59	107	2	3	18	1	27	0	953	4	3	31	16	6	3	13	10	0	3	3	2	102	239	59	77	8	3	25	6	49	3	402	3	1
1	345	2	6	38	14	5	5	7	10	3	4	1	2	36	137	29	212	3	2	12	20	37	7	322	2	5	29	13	4	8	10	7	6	6	1	2	44	90	39	292	9	4	17	9	7	15	1240	3	3
0	950	1	2	4	16	8	1	5	4	1	6	6	0	37	119	32	78	0	2	9	8	7	5	661	1	2	37	15	7	9	3	13	1	4	1	0	48	381	19	325	2	8	12	0	15	4	503	3	3
1	280	1	0	4	10	3	6	4	8	5	3	0	1	45	123	28	84	2	6	9	2	5	4	707	3	3	15	20	4	9	10	11	2	3	1	2	83	297	80	247	1	5	27	0	39	8	604	3	3
0	618	5	1	15	11	4	7	14	5	6	6	4	0	78	257	69	214	2	12	18	5	23	9	670	2	5	11	12	4	10	9	7	6	6	4	4	80	274	72	244	9	6	11	14	26	6	396	6	6
0	1500	0	6	38	22	5	8	21	21	6	6	4	2	139	606	154	601	7	16	49	10	68	4	661	1	5	9	17	7	10	11	14	6	3	2	6	91	331	59	180	10	9	17	0	20	3	848	6	6
0	458	1	0	7	9	2	1	4	4	3	3	3	1	80	87	124	545	3	7	5	7	16	16	1241	4	1	38	4	10	6	5	13	2	5	3	0	54	217	105	259	7	5	24	0	12	11	717	5	4
0	311	1	1	20	9	1	0	9	5	1	1	1	1	50	122	46	93	0	6	20	3	14	3	547	2	2	11	14	9	4	12	12	3	2	1	2	74	238	50	185	0	5	17	7	18	3	465	2	2
0	296	4	1	11	7	6	4	8	10	4	6	3	6	66	495	55	442	3	7	34	0	19	2	490	4	2	19	19	9	5	15	16	5	1	4	4	52	242	149	325	1	6	13	31	21	1	395	4	2
0	222	1	1	9	4	5	2	3	5	1	2	3	1	37	87	23	75	3	3	3	2	10	2	817	6	3	27	16	5	5	10	16	3	2	1	6	100	319	101	297	7	7	32	2	45	8	520	2	2
0	950	1	1	11	12	3	3	5	5	0	3	4	3	39	173	45	213	3	3	12	6	23	0	809	2	5	38	12	7	7	9	12	3	3	2	6	79	289	65	156	1	5	11	8	41	4	630	6	3
1	363	3	5	8	16	4	2	9	8	6	2	1	0	53	327	55	121	4	2	2	10	18	1	431	6	3	10	13	8	5	11	15	5	3	1	2	169	220	44	257	1	16	23	2	30	11	746	0	3
1	1905	1	6	14	12	9	3	5	13	1	6	2	1	59	198	25	151	7	7	9	2	10	4	614	3	2	16	11	9	9	12	10	3	3	3	2	77	384	70	502	2	5	41	6	17	0	450	2	3
1	302	2	3	10	42	10	2	6	17	1	2	4	2	110	219	97	197	0	6	19	4	10	3	620	2	3	14	12	7	4	5	7	3	1	2	2	143	222	65	209	2	12	48	13	16	1	365	3	2
1	336	1	3	11	9	5	2	7	10	13	1	3	1	50	183	132	401	5	14	5	2	29	2	725	2	3	12	24	9	5	21	8	2	5	6	3	122	445	70	285	5	8	9	18	25	7	425	5	1
0	618	5	1	15	11	4	7	14	5	6	6	4	0	78	257	69	214	2	12	18	5	23	9	670	2	5	11	12	4	10	9	7	6	6	4	4	80	274	72	244	9	6	11	14	26	6	396	6	6
0	476	1	5	6	10	3	4	9	4	1	0	3	2	43	218	49	257	4	4	7	8	9	16	872	0	3	19	14	5	3	2	5	4	3	2	2	62	273	73	261	5	4	14	7	16	4	734	3	5
0	259	1	4	11	34	6	8	3	13	3	4	2	3	82	264	34	109	1	5	12	6	13	3	431	3	4	8	13	5	5	20	16	3	1	2	13	99	150	35	283	1	7	4	6	21	3	494	2	3
0	658	6	5	31	14	7	3	7	21	4	1	3	1	62	163	66	179	8	16	13	6	5	7	220	6	4	16	12	7	9	7	6	6	6	1	3	79	222	69	110	3	8	2	12	15	10	395	4	3
0	458	3	3	6	14	2	4	4	5	2	2	2	3	51	184	43	182	4	3	5	3	18	10	515	3	2	15	13	3	4	4	5	3	2	3	2	60	214	49	181	4	5	4	4	25	7	521	3	3
0	360	3	0	8	5	6	1	3	5	1	0	2	6	40	250	22	222	0	6	14	2	35	4	1491	2	2	16	11	4	1	11	11	3	6	6	3	44	267	59	524	5	12	19	19	40	5	389	5	4
0	179	3	0	4	7	1	2	5	4	5	3	1	0	35	73	24	47	0	9	6	1	6	2	527	4	3	24	10	7	4	6	17	3	5	1	0	84	245	42	156	0	14	12	0	14	2	455	1	1
0	476	3	1	38	15	3	0	3	10	2	1	2	3	43	407	31	182	5	10	7	3	6	7	400	3	1	24	13	5	5	11	10	3	2	6	0	67	487	163	262	4	14	29	2	16	5	347	3	2
0	499	1	3	21	11	4	2	10	3	2	2	2	2	62	216	56	144	3	5	11	2	10	3	275	2	6	10	5	5	2	7	3	3	3	5	2	98	168	93	217	1	5	39	9	65	4	622	1	1
0	458	1	0	7	9	2	1	4	4	3	3	3	1	80	87	124	545	3	7	5	7	16	16	1241	4	1	38	4	10	6	5	13	2	5	3	0	54	217	105	259	7	5	24	0	12	11	717	5	4
0	1012	1	0	8	9	0	5	5	4	0	2	0	2	56	173	49	164	0	2	17	3	23	2	922	0	5	16	11	4	10	1	10	1	1	6	2	67	351	36	197	4	3	39	26	19	9	365	1	3
0	1219	5	3	34	13	10	7	14	17	4	5	4	6	122	485	90	522	8	11	14	9	41	7	1343	4	6	38	17	10	10	15	17	4	3	6	3	133	557	115	538	6	10	24	9	55	11	750	5	5
0	350	3	4	5	13	10	6	4	14	3	1	4	3	163	262	39	26	11	11	17	2	12	7	577	3	4	10	10	4	6	4	9	1	5	6	1	77	545	47	202	7	10	7	3	69	5	221	2	2
0	223	0	2	15	7	2	4	6	10	3	3	3	2	58	89	28	55	1	6	9	1	12	0	809	5	5	25	15	5	6	12	9	3	1	2	3	93	332	73	254	3	7	19	8	28	9	628	3	3
1	363	3	5	8	16	4	2	9	8	6	2	1	0	53	327	55	121	4	2	2	10	18	1	431	6	3	10	13	8	5	11	15	5	3	1	2	169	220	44	257	1	16	23	2	30	11	746	0	3
0	179	3	0	4	7	1	2	5	4	5	3	1	0	35	73	24	47	0	9	6	1	6	2	527	4	3	24	10	7	4	6	17	3	5	1	0	84	245	42	156	0	14	12	0	14	2	455	1	1
0	160	1	2	5	10	10	4	3	2	3	2	6	2	68	193	48	94	4	1	3	2	17	0	564	4	3	25	12	8	9	12	6	2	3	1	0	55	172	95	339	3	6	4	5	15	4	503	6	6
[truncated: 20 more columns]
