# Supplementary material for: Predictive nomogram for post-stroke motor dysfunction using fNIRS
Source: Front Hum Neurosci. 2025 Dec 4;19:1526455. doi: 10.3389/fnhum.2025.1526455 (PMC12711766; doi:10.3389/fnhum.2025.1526455)
Supplement: Supplementary file 2 [file Table_2.xlsx]

## Sheet: Sheet1
diagnose	HbD_total	HbD_unaffected_PMC	HbD_affected_PMC	HbD_unaffected_SMA	HbD_affected_SMA	HbD_unaffected_PSMC	HbD_affected_PSMC	HbD_unaffected_DLPFC	HbD_affected_DLPFC	HbD_unaffected_Frontopolar	HbD_affected_Frontopolar	HbD_unaffected_Temporal	HbD_affected_Temporal	HbD_Short1_of_edges	HbD_Short2_of_edges	HbD_Long1_of_edges	HbD_Long2_of_edges	HbD_Temporal_L_to_Temporal_R	HbD_Frontopolar_L_to_Frontopolar_R	HbD_DLPFC_L_to_DLPFC_R	HbD_PSMC_L_to_PSMC_R	HbD_SMA_L_to_SMA_R	HbD_PMC_L_to_PMC_R	HbO_total	HbO_unaffected_PMC	HbO_affected_PMC	HbO_unaffected_SMA	HbO_affected_SMA	HbO_unaffected_PSMC	HbO_affected_PSMC	HbO_unaffected_DLPFC	HbO_affected_DLPFC	HbO_unaffected_Frontopolar	HbO_affected_Frontopolar	HbO_unaffected_Temporal	HbO_affected_Temporal	HbO_Short1_of_edges	HbO_Short2_of_edges	HbO_Long1_of_edges	HbO_Long2_of_edges	HbO_Temporal_L_to_Temporal_R	HbO_Frontopolar_L_to_Frontopolar_R	HbO_DLPFC_L_to_DLPFC_R	HbO_PSMC_L_to_PSMC_R	HbO_SMA_L_to_SMA_R	HbO_PMC_L_to_PMC_R	HbT_total	HbT_unaffected_PMC	HbT_affected_PMC
0	521	6	4	22	10	9	8	12	6	1	1	6	0	85	186	82	168	6	0	14	13	37	12	673	6	5	33	13	10	10	4	8	1	1	6	2	99	257	102	215	12	2	12	23	41	12	546	1	1
0	1251	4	6	43	37	10	8	7	10	1	1	6	5	138	495	136	482	13	4	3	21	86	9	851	5	6	22	28	6	4	11	9	3	0	6	2	102	339	85	325	8	5	9	11	39	13	590	6	6
0	950	5	5	15	32	9	10	2	5	2	1	1	4	91	398	95	366	8	3	12	21	37	14	1280	6	5	29	18	8	10	13	14	3	3	5	6	120	526	132	502	13	3	30	25	48	13	751	2	2
0	1585	6	6	44	43	10	10	12	9	0	3	6	6	155	631	184	615	16	4	27	25	96	16	1532	6	6	37	45	10	9	18	7	4	1	1	6	150	612	171	599	7	7	26	25	90	16	938	5	5
0	797	5	5	7	14	10	9	5	4	2	0	2	5	68	316	75	338	9	5	10	25	14	12	591	5	6	10	11	7	6	4	6	4	0	1	6	66	246	64	215	5	7	8	9	20	15	394	3	3
0	1905	6	6	31	42	10	10	17	21	3	4	5	6	161	763	202	779	12	11	44	25	94	16	1549	6	6	28	33	8	10	19	12	6	2	4	6	140	649	147	613	0	13	32	20	66	16	870	5	5
0	1352	6	6	22	35	9	6	11	14	6	1	6	6	128	555	124	545	15	5	24	19	48	13	918	4	3	18	22	7	9	13	6	6	3	6	4	101	358	105	354	12	11	19	19	38	6	707	6	6
0	1563	6	6	25	37	10	10	13	18	3	5	3	6	142	631	172	618	12	10	38	25	71	16	1368	6	6	21	33	10	10	10	17	6	6	4	4	133	554	145	536	8	16	28	25	53	15	1146	6	6
0	781	2	4	13	13	13	13	13	13	13	13	13	13	119	327	72	280	11	14	7	20	9	12	1268	13	13	13	13	13	13	13	13	13	13	13	13	129	720	130	626	20	14	23	31	23	20	1421	1	1
0	846	3	4	17	17	7	6	12	13	5	5	3	4	94	343	89	319	6	10	21	12	34	7	1472	5	5	25	28	9	9	18	17	6	6	5	5	134	633	146	598	11	15	37	19	53	12	1412	4	4
0	542	2	2	12	12	4	4	8	8	3	3	2	2	64	226	55	197	4	7	14	6	20	4	725	3	3	16	16	6	6	10	10	3	3	3	3	82	310	70	263	4	8	19	8	25	6	628	3	3
0	1585	2	1	16	7	4	3	9	8	3	2	3	3	33	147	33	85	4	0	6	13	6	2	851	1	2	13	8	7	7	13	14	6	2	3	1	101	189	47	462	2	3	19	5	14	3	255	2	2
0	466	1	0	12	3	11	3	11	5	2	1	4	1	68	199	47	154	2	6	10	5	9	9	1491	3	3	28	11	5	6	11	11	3	3	1	2	52	215	92	598	5	7	12	19	21	8	407	2	4
0	1226	1	3	11	13	1	3	9	4	2	2	1	0	48	97	58	269	11	7	15	4	20	5	619	1	3	12	14	2	8	14	16	2	3	2	4	143	339	175	599	8	5	12	2	21	8	503	1	2
0	950	1	2	4	16	8	1	5	4	1	6	6	0	37	119	32	78	0	2	9	8	7	5	661	1	2	37	15	7	9	3	13	1	4	1	0	48	381	19	325	2	8	12	0	15	4	503	3	3
0	245	2	5	5	6	2	6	7	6	1	5	2	4	56	138	35	183	0	16	18	3	15	3	328	3	5	4	13	2	10	4	16	6	1	6	2	135	121	31	297	1	9	48	21	27	3	523	4	2
0	950	1	1	11	12	3	3	5	5	0	3	4	3	39	173	45	213	3	3	12	6	23	0	809	2	5	38	12	7	7	9	12	3	3	2	6	79	289	65	156	1	5	11	8	41	4	630	6	3
0	361	1	2	14	12	5	4	3	6	4	3	1	1	61	185	87	121	1	10	6	3	12	0	500	5	3	15	16	5	2	4	14	6	6	6	6	114	514	69	508	1	8	16	8	71	0	353	1	3
0	259	1	0	14	3	4	5	6	6	2	5	6	6	52	423	28	75	3	7	7	0	12	7	1205	0	3	15	4	7	10	11	3	4	1	2	4	74	414	102	263	5	9	24	3	8	2	497	4	1
0	1219	1	3	6	21	3	13	9	4	4	1	2	4	44	162	124	398	2	6	39	5	23	10	809	5	0	12	7	6	10	12	12	4	3	6	2	83	285	44	59	3	5	25	2	26	1	288	5	6
0	640	1	1	22	21	3	5	2	3	1	2	1	1	92	173	33	300	4	5	14	25	23	4	490	2	3	21	16	8	3	15	12	5	3	1	2	50	226	46	799	1	12	22	3	59	5	1462	2	3
1	363	5	5	7	9	1	4	10	10	2	3	1	5	62	165	35	101	0	6	9	2	8	10	627	6	3	10	16	4	5	15	6	1	2	4	3	75	285	64	203	3	5	13	4	30	9	499	3	3
1	285	0	0	13	7	7	2	3	3	1	3	5	2	46	117	22	100	3	2	4	2	9	2	554	1	1	13	13	8	3	8	4	3	1	3	2	60	260	42	192	3	7	12	3	14	3	497	0	0
1	280	1	0	4	10	3	6	4	8	5	3	0	1	45	123	28	84	2	6	9	2	5	4	707	3	3	15	20	4	9	10	11	2	3	1	2	83	297	80	247	1	5	27	0	39	8	604	3	3
1	330	1	2	8	9	5	3	3	11	3	1	2	3	51	137	22	120	0	5	9	0	7	1	1178	6	4	22	23	9	10	18	12	5	3	1	3	116	514	113	435	3	8	27	21	40	14	922	4	4
1	380	1	1	5	12	3	1	2	10	3	6	2	2	48	170	39	123	0	12	16	0	9	2	549	3	4	13	16	8	7	6	7	1	6	0	6	77	230	64	178	3	10	20	6	18	7	435	2	2
1	396	3	1	19	11	4	2	7	9	1	1	6	0	64	199	33	100	2	0	15	6	7	3	748	3	6	16	14	9	5	16	16	2	1	4	1	93	330	66	259	3	4	31	4	20	4	762	6	6
1	523	1	0	18	16	4	6	6	12	3	3	3	2	74	247	48	154	1	8	6	8	24	1	763	3	5	23	16	6	7	18	5	3	2	3	4	95	416	47	205	6	7	12	4	15	3	675	3	3
1	397	1	2	13	9	3	7	5	6	1	2	2	3	54	186	31	126	4	3	4	3	14	3	524	2	4	12	9	2	6	17	6	4	4	4	3	73	222	57	172	3	7	16	1	24	6	503	2	2
1	238	1	2	7	10	4	2	8	6	3	2	1	1	47	106	29	56	3	6	4	2	14	0	1342	4	4	20	36	10	8	17	6	6	3	4	3	121	603	116	502	8	13	26	10	51	8	1386	4	4
1	404	2	2	13	12	4	5	11	9	2	3	1	2	66	193	37	109	2	4	13	1	15	2	1497	7	5	34	39	8	11	15	11	3	4	4	3	144	630	141	575	5	13	21	18	71	13	1248	2	2
1	523	2	2	12	12	4	4	7	8	3	3	2	2	62	219	53	189	3	6	14	6	20	4	678	3	3	15	15	6	6	9	9	3	3	3	2	78	290	65	242	4	7	18	7	23	5	579	3	3
1	434	0	3	4	2	1	3	9	9	8	5	1	0	63	147	59	310	8	6	25	19	12	2	546	1	6	22	45	9	9	13	7	2	1	4	0	74	275	64	325	4	9	23	0	8	0	246	4	2
1	432	2	1	8	5	4	5	3	9	6	4	3	0	74	254	43	101	16	4	14	12	14	4	831	2	0	20	3	7	6	15	7	6	2	1	2	44	299	93	324	5	4	37	4	90	1	288	1	1
1	363	3	5	8	16	4	2	9	8	6	2	1	0	53	327	55	121	4	2	2	10	18	1	431	6	3	10	13	8	5	11	15	5	3	1	2	169	220	44	257	1	16	23	2	30	11	746	0	3
1	505	1	0	11	13	2	10	3	4	3	2	3	6	62	247	44	110	8	5	13	1	18	4	1280	2	2	12	23	4	5	3	7	3	2	3	4	144	487	30	508	8	7	7	2	29	16	686	6	3
1	213	2	4	12	17	0	4	2	2	6	3	4	2	64	39	52	300	15	12	0	4	6	4	953	5	2	8	15	6	3	13	3	2	12	4	3	39	319	93	508	9	7	17	14	10	1	539	1	3
1	542	1	2	17	16	3	0	5	13	5	5	4	0	49	254	70	104	0	2	12	1	21	4	361	3	6	25	20	0	6	10	9	6	6	2	3	47	273	97	131	6	6	25	19	8	5	734	2	6
1	1065	3	0	5	16	2	4	7	21	3	3	3	2	122	173	63	280	1	5	14	1	13	0	490	1	4	18	28	2	2	7	2	3	2	4	0	133	260	183	261	3	11	18	10	30	4	240	3	1
1	244	7	1	43	9	3	3	3	11	3	5	1	0	62	82	38	75	11	13	13	6	68	4	658	2	2	10	11	10	1	19	7	3	0	3	2	62	377	75	211	6	12	15	1	25	2	1386	3	2
1	1905	1	6	14	12	9	3	5	13	1	6	2	1	59	198	25	151	7	7	9	2	10	4	614	3	2	16	11	9	9	12	10	3	3	3	2	77	384	70	502	2	5	41	6	17	0	450	2	3
1	572	2	1	5	1	6	3	7	20	2	4	3	2	48	137	25	143	5	3	45	7	5	5	546	4	4	11	22	8	9	3	8	3	0	1	4	125	128	16	308	0	1	3	5	90	7	675	6	2
1	523	3	5	12	13	0	3	8	7	3	2	1	2	59	198	53	213	0	6	9	3	26	9	671	3	6	15	14	2	4	13	6	5	3	0	4	75	267	70	259	3	8	20	2	28	9	866	6	6
1	558	1	3	9	9	7	2	11	9	5	5	4	1	66	213	67	212	1	13	21	8	17	7	765	1	3	13	11	7	2	20	16	6	6	4	1	90	300	92	283	0	15	41	10	18	8	1033	4	4
1	456	1	0	7	13	0	8	6	7	2	3	1	3	51	198	49	158	1	8	14	0	24	2	664	1	1	12	13	2	7	18	8	4	3	6	4	79	315	61	209	13	9	14	1	22	2	997	2	2
1	638	4	0	7	13	4	3	15	11	6	5	1	1	70	260	80	228	1	13	23	13	24	6	909	5	0	10	15	9	1	15	11	6	6	4	3	85	384	95	345	10	15	28	9	27	6	1090	0	0
1	624	3	2	10	15	7	5	10	8	2	2	2	0	66	238	69	251	2	7	12	14	31	3	679	2	2	12	15	8	5	11	6	3	0	3	1	68	277	72	262	5	6	17	11	30	3	608	1	1
1	438	3	1	11	9	9	0	11	17	2	6	1	2	72	166	72	128	4	10	24	6	24	4	614	2	1	16	5	10	1	13	14	3	5	6	2	78	264	63	209	11	9	17	8	15	3	942	2	2
1	301	2	0	6	3	0	4	10	7	6	6	1	3	49	127	38	87	2	14	12	0	10	0	689	2	0	6	7	0	9	10	10	6	6	3	6	65	298	71	255	12	16	24	0	17	2	980	1	1
1	585	4	0	10	2	8	2	15	13	4	4	1	0	63	243	68	211	2	14	30	5	17	0	872	5	1	11	8	8	2	15	19	4	5	3	1	82	372	79	339	2	13	32	7	25	0	940	0	0
1	524	3	3	1	7	8	0	12	10	8	10	2	1	45	182	42	160	1	12	13	5	6	5	435	4	0	14	21	10	7	15	24	2	12	5	2	86	439	106	422	5	16	41	10	28	6	946	2	2
1	588	3	3	13	12	3	1	9	11	3	3	3	2	65	230	69	224	4	7	23	0	31	4	679	1	2	10	16	5	1	12	10	3	4	3	1	69	266	73	269	3	9	24	2	31	4	1071	4	4
1	641	3	3	14	14	5	5	9	10	3	4	3	3	74	264	66	237	4	8	17	8	25	5	967	4	4	19	20	7	7	12	12	4	4	4	3	98	415	94	371	6	10	25	12	34	8	882	3	3
1	465	2	3	6	12	1	4	9	5	4	2	2	1	44	182	54	300	7	7	13	7	18	5	404	2	3	18	11	10	6	17	5	0	4	3	3	102	81	49	185	8	12	34	14	19	3	411	3	1
1	498	1	6	0	8	3	6	0	8	2	3	3	1	40	272	67	401	0	4	14	1	11	1	617	4	6	34	12	3	5	3	16	0	3	3	0	63	259	90	72	0	15	8	0	39	4	339	3	4
1	302	2	3	10	42	10	2	6	17	1	2	4	2	110	219	97	197	0	6	19	4	10	3	620	2	3	14	12	7	4	5	7	3	1	2	2	143	222	65	209	2	12	48	13	16	1	365	3	2
1	223	1	2	9	17	10	7	4	18	0	4	1	0	142	136	81	319	2	6	6	3	16	3	918	4	5	42	12	6	10	6	10	3	5	3	4	65	287	79	304	2	8	15	10	18	3	584	3	2
1	425	6	1	11	5	6	2	3	11	1	3	3	1	48	129	48	121	0	1	14	0	34	2	644	2	6	15	7	5	4	7	4	3	6	5	6	77	205	31	202	5	7	10	4	4	8	240	1	0
1	846	1	6	19	10	10	4	9	7	3	1	1	3	161	172	49	153	0	5	25	3	8	5	2012	6	5	15	14	7	6	3	15	4	4	2	0	66	159	71	139	4	3	27	2	15	5	636	6	1
1	638	1	2	12	14	2	4	12	7	5	2	3	1	145	617	98	87	0	16	21	9	31	4	748	4	3	13	25	2	7	15	14	3	6	3	3	76	185	44	160	2	16	41	11	18	0	246	3	3
1	336	1	3	11	9	5	2	7	10	13	1	3	1	50	183	132	401	5	14	5	2	29	2	725	2	3	12	24	9	5	21	8	2	5	6	3	122	445	70	285	5	8	9	18	25	7	425	5	1
1	454	4	1	11	10	2	3	6	4	4	6	3	0	50	117	31	779	3	11	4	5	13	12	541	3	2	16	11	7	4	6	13	3	0	4	2	70	349	177	435	0	6	12	1	15	4	511	7	2
1	641	1	2	11	9	3	4	6	17	1	3	2	2	68	202	33	134	6	6	9	3	19	3	339	2	2	19	31	7	3	15	6	4	5	3	3	85	326	49	753	3	15	25	12	26	4	1140	2	3
0	563	1	1	9	21	2	6	4	4	1	2	2	2	55	259	60	189	3	6	10	3	35	3	541	0	2	10	16	5	4	4	7	3	2	3	1	57	220	58	206	4	7	13	5	27	2	568	2	2
0	736	4	3	11	19	8	2	9	9	3	1	4	4	77	320	79	260	12	1	23	7	29	7	428	4	1	7	18	3	3	2	3	1	3	3	2	50	182	40	156	2	3	10	7	15	3	347	0	0
0	488	2	3	9	15	3	2	6	6	1	5	1	1	54	237	48	149	2	1	17	3	23	2	500	2	2	11	11	1	4	5	5	1	3	4	1	50	207	52	191	2	6	15	2	21	6	408	2	2
0	662	2	3	15	18	3	6	11	11	2	5	3	3	82	269	74	237	7	4	19	12	24	8	843	2	3	13	23	4	9	4	10	4	4	2	1	79	369	79	316	6	11	12	19	25	6	576	2	2
0	618	5	1	15	11	4	7	14	5	6	6	4	0	78	257	69	214	2	12	18	5	23	9	670	2	5	11	12	4	10	9	7	6	6	4	4	80	274	72	244	9	6	11	14	26	6	396	6	6
0	317	1	1	10	17	0	4	4	7	3	1	3	1	52	149	40	76	0	7	12	3	16	2	455	2	4	5	15	1	8	5	9	2	0	3	2	56	197	43	159	1	6	13	4	13	6	339	5	5
0	343	1	1	8	11	1	1	4	3	3	4	3	4	44	140	45	114	7	9	10	4	14	1	434	1	3	13	11	2	5	5	7	0	1	1	4	53	173	46	162	2	3	12	7	19	3	318	3	3
0	482	1	1	10	15	0	4	3	5	1	1	0	0	43	194	51	194	2	2	11	3	28	5	486	1	1	6	18	0	3	5	1	3	0	4	2	44	215	47	180	2	6	8	3	22	6	497	1	1
0	621	2	3	7	8	0	4	12	7	5	5	2	3	64	254	63	253	6	12	25	3	12	4	769	1	1	18	14	2	5	0	5	1	0	2	2	59	258	46	221	3	3	7	5	24	3	531	3	3
0	473	2	2	11	11	4	4	7	7	3	3	2	2	57	199	47	169	3	6	13	5	17	4	554	3	3	14	13	5	5	8	8	3	3	3	2	70	236	52	186	3	6	15	5	19	4	449	3	3
0	392	2	2	9	10	3	3	6	6	2	2	2	2	50	168	38	137	2	5	11	3	14	3	356	2	3	12	10	4	4	6	6	2	2	2	2	56	151	32	97	1	5	10	2	11	3	241	2	2
0	476	1	5	6	10	3	4	9	4	1	0	3	2	43	218	49	257	4	4	7	8	9	16	872	0	3	19	14	5	3	2	5	4	3	2	2	62	273	73	261	5	4	14	7	16	4	734	3	5
0	259	1	4	11	34	6	8	3	13	3	4	2	3	82	264	34	109	1	5	12	6	13	3	431	3	4	8	13	5	5	20	16	3	1	2	13	99	150	35	283	1	7	4	6	21	3	494	2	3
0	429	3	2	14	8	4	2	7	10	3	4	2	4	72	154	28	99	1	6	4	3	9	3	831	6	3	20	7	3	6	15	10	6	2	0	3	120	264	147	599	13	4	12	13	16	5	650	2	6
0	658	6	5	31	14	7	3	7	21	4	1	3	1	62	163	66	179	8	16	13	6	5	7	220	6	4	16	12	7	9	7	6	6	6	1	3	79	222	69	110	3	8	2	12	15	10	395	4	3
0	583	3	4	8	14	5	4	17	4	2	3	0	1	20	89	70	197	6	8	31	25	24	2	634	3	2	42	16	4	1	4	15	3	0	2	1	78	249	75	215	1	3	30	4	12	3	622	3	2
0	499	1	0	12	8	2	7	8	6	0	2	3	3	33	162	47	89	1	2	12	6	14	0	339	4	4	14	25	4	1	4	14	3	6	13	3	101	159	145	319	1	5	23	0	90	0	1421	4	3
0	522	3	2	8	2	0	3	6	19	4	2	2	5	45	133	202	200	0	5	11	7	27	0	608	2	6	24	10	8	7	15	14	3	6	3	6	65	629	34	181	0	5	26	2	16	3	288	6	1
0	540	1	2	14	15	4	1	8	7	2	2	1	6	50	143	45	125	12	7	6	14	15	6	806	2	5	12	15	4	5	6	10	2	1	3	3	82	630	106	202	2	7	17	6	8	1	487	3	2
0	291	1	1	10	13	3	6	4	9	6	6	0	4	48	39	66	160	4	6	27	3	23	8	1074	1	5	15	13	7	4	10	21	3	1	5	3	85	267	64	266	2	8	25	14	12	6	408	3	2
0	383	2	1	9	13	10	5	17	4	5	3	2	6	62	168	59	104	5	7	5	6	18	4	1497	6	2	13	13	5	4	3	6	1	6	3	4	150	236	59	240	3	5	17	9	56	5	746	6	4
0	243	2	1	6	11	2	2	2	4	2	2	1	1	36	99	28	80	3	2	3	1	18	1	302	1	4	14	14	4	3	4	4	3	2	3	0	56	116	27	103	0	4	3	2	16	2	311	3	3
0	350	2	1	6	16	3	3	4	4	2	1	1	1	44	143	35	128	3	3	13	1	11	4	491	2	3	24	16	8	10	5	8	0	0	1	0	77	190	39	185	2	4	14	2	12	5	511	3	3
0	348	1	2	15	7	5	10	7	7	6	1	2	3	66	162	32	88	1	5	2	6	14	4	629	2	4	18	20	4	10	7	15	3	1	1	3	88	267	59	215	3	3	20	16	15	2	596	3	3
0	346	1	3	11	6	4	3	3	4	3	0	3	1	42	137	27	140	0	1	9	6	11	0	619	3	6	9	23	5	3	10	10	1	3	2	0	75	275	58	211	1	2	23	6	26	0	555	6	6
0	694	3	2	6	17	3	6	14	12	2	5	0	1	71	272	82	269	1	11	33	10	21	6	819	3	5	13	24	5	8	12	15	2	3	1	4	95	340	80	304	1	7	27	14	30	1	567	4	4
0	345	3	2	12	13	2	2	6	2	1	2	1	1	47	119	35	144	2	3	9	3	15	3	723	4	4	31	12	7	5	6	8	1	1	2	1	82	294	64	283	3	3	14	11	29	4	446	4	4
0	339	1	1	12	5	3	0	5	7	2	1	2	1	40	135	34	130	0	4	13	2	11	4	806	1	2	18	13	4	4	13	21	6	3	1	3	89	322	87	308	2	6	38	8	25	8	592	2	2
0	275	1	4	9	6	3	2	4	5	1	3	2	3	42	107	28	98	1	4	4	0	15	4	634	2	4	12	25	10	2	6	4	6	3	2	1	77	267	67	223	2	8	11	7	32	7	584	2	2
0	321	3	0	9	5	3	3	11	7	3	3	3	0	50	135	32	104	0	7	11	2	9	3	799	5	4	22	10	10	4	4	4	2	3	2	1	71	180	33	151	1	6	11	4	7	4	432	3	3
0	458	3	3	6	14	2	4	4	5	2	2	2	3	51	184	43	182	4	3	5	3	18	10	515	3	2	15	13	3	4	4	5	3	2	3	2	60	214	49	181	4	5	4	4	25	7	521	3	3
0	498	2	2	11	12	4	4	7	8	3	3	2	2	60	209	50	179	3	6	13	5	18	4	617	3	3	15	14	5	5	9	9	3	3	3	2	74	264	59	214	4	7	16	6	21	5	515	3	3
0	489	2	1	2	37	1	9	7	7	5	5	4	3	47	198	8	199	3	11	24	6	9	9	504	2	0	11	20	10	5	9	3	4	6	2	6	76	249	100	356	11	2	22	15	71	4	465	0	1
0	284	1	1	10	8	2	3	15	3	4	2	3	2	53	153	154	168	4	5	10	2	14	0	342	3	3	9	10	10	5	6	10	5	4	0	2	85	224	40	181	5	8	17	2	16	3	1421	0	5
0	583	1	4	8	15	2	1	7	8	6	2	3	2	52	763	43	39	3	11	17	3	14	13	328	2	3	22	8	6	5	7	5	3	5	2	2	66	649	70	88	5	9	23	3	20	8	717	3	1
0	462	1	1	14	6	3	4	4	9	0	4	5	2	56	107	82	67	15	5	8	3	14	2	752	6	3	24	25	3	1	18	6	6	1	2	4	120	260	132	259	4	8	2	11	25	9	368	4	5
0	408	2	1	9	17	4	7	5	11	3	1	1	1	43	143	35	289	2	9	14	4	22	2	1009	3	2	37	12	7	7	7	12	3	4	3	2	77	260	65	90	1	9	23	11	20	8	347	1	1
0	407	2	5	9	7	3	8	4	7	3	7	2	6	105	153	48	121	0	8	28	6	71	6	1368	7	6	18	9	8	1	7	2	4	6	1	1	82	81	42	152	9	8	16	6	19	5	561	3	3
0	392	1	2	0	7	3	6	2	16	3	5	2	1	62	128	57	160	2	10	24	0	10	1	259	3	1	12	10	3	6	9	7	2	3	4	3	60	230	58	117	4	9	37	11	13	3	848	3	6
0	360	3	0	8	5	6	1	3	5	1	0	2	6	40	250	22	222	0	6	14	2	35	4	1491	2	2	16	11	4	1	11	11	3	6	6	3	44	267	59	524	5	12	19	19	40	5	389	5	4
0	1084	3	6	13	13	5	3	9	20	6	1	2	3	81	177	39	55	9	10	23	2	14	6	1113	2	6	27	11	9	4	9	16	7	4	6	2	141	332	38	502	2	4	14	4	21	7	1090	6	4
0	404	6	4	9	12	4	2	4	9	0	5	2	2	56	123	25	46	2	12	10	1	31	0	620	3	13	13	16	4	3	5	12	2	5	1	4	119	351	47	203	4	7	19	13	25	2	1386	3	1
0	1500	0	6	38	22	5	8	21	21	6	6	4	2	139	606	154	601	7	16	49	10	68	4	661	1	5	9	17	7	10	11	14	6	3	2	6	91	331	59	180	10	9	17	0	20	3	848	6	6
0	404	1	1	10	5	3	5	5	4	3	6	1	1	45	167	36	156	0	10	10	2	11	3	431	3	2	8	11	4	10	10	11	5	5	0	2	71	211	40	109	4	8	22	0	5	1	338	2	2
0	658	1	1	10	14	9	4	15	10	5	6	1	2	78	333	50	197	1	10	19	2	16	2	644	0	3	10	13	6	7	14	12	3	1	4	4	77	289	69	209	5	8	25	14	16	1	524	3	3
0	179	3	0	4	7	1	2	5	4	5	3	1	0	35	73	24	47	0	9	6	1	6	2	527	4	3	24	10	7	4	6	17	3	5	1	0	84	245	42	156	0	14	12	0	14	2	455	1	1
0	336	1	0	12	3	4	4	7	6	6	3	1	1	48	139	33	116	2	1	5	6	18	1	333	1	0	11	4	2	4	3	6	4	5	0	2	42	137	30	124	2	4	2	7	15	0	345	1	1
0	845	5	2	13	11	3	8	21	13	6	6	1	3	92	385	68	300	0	16	35	3	12	2	831	6	3	21	7	10	7	19	19	6	5	3	2	108	405	61	257	2	15	33	1	8	2	523	1	1
0	354	1	3	6	5	4	1	14	6	2	2	1	2	47	147	26	134	4	2	17	0	3	0	332	2	0	9	12	5	6	4	6	2	4	6	0	56	191	27	58	3	4	6	0	11	3	436	1	1
0	1014	4	4	13	28	3	5	21	20	6	6	1	2	113	477	82	342	2	11	33	2	27	7	592	2	6	9	13	4	7	14	13	6	6	2	2	84	270	57	181	0	11	17	7	14	8	501	6	6
0	255	1	2	7	7	3	4	7	7	3	2	4	1	48	94	24	89	3	3	7	0	11	0	411	2	2	6	11	6	3	8	15	3	6	5	0	67	189	38	117	0	11	11	1	15	0	432	2	2
0	462	2	2	11	11	4	4	7	7	2	3	2	2	56	195	46	165	3	6	13	5	17	3	527	3	3	14	13	5	5	8	8	3	2	3	2	68	224	49	174	3	6	14	5	17	4	420	3	3
0	434	2	2	10	11	3	4	6	7	2	2	2	2	54	185	43	154	3	5	12	4	16	3	460	2	3	13	12	5	5	7	7	2	2	2	2	63	196	42	144	2	5	12	4	15	4	350	2	2
0	505	1	0	26	8	1	4	6	10	1	5	2	6	50	332	43	94	3	1	7	12	28	5	327	4	0	41	24	4	8	7	17	6	6	4	3	122	222	16	209	10	6	17	6	29	4	628	1	1
0	998	1	6	11	43	12	6	15	11	6	1	3	3	61	194	45	130	1	16	7	7	14	4	486	1	5	23	8	5	10	8	11	1	2	1	2	75	230	33	304	0	12	16	7	9	6	856	3	3
0	275	2	3	34	12	9	4	21	16	4	1	2	2	66	207	43	107	4	11	12	3	31	7	1241	2	4	9	13	4	6	8	17	6	6	4	3	76	230	31	248	0	10	33	7	16	7	303	3	2
0	476	3	1	38	15	3	0	3	10	2	1	2	3	43	407	31	182	5	10	7	3	6	7	400	3	1	24	13	5	5	11	10	3	2	6	0	67	487	163	262	4	14	29	2	16	5	347	3	2
0	328	3	1	6	11	7	5	7	13	3	3	6	2	66	257	18	224	11	6	23	6	21	4	748	5	1	28	13	7	4	4	14	4	5	4	3	67	137	151	156	5	11	21	4	9	2	432	4	2
0	757	6	6	15	12	5	7	14	5	3	6	6	3	42	107	37	182	2	9	20	3	74	0	353	2	2	10	13	7	5	3	9	4	5	3	3	86	249	70	247	6	7	39	6	25	3	686	6	0
0	499	1	3	21	11	4	2	10	3	2	2	2	2	62	216	56	144	3	5	11	2	10	3	275	2	6	10	5	5	2	7	3	3	3	5	2	98	168	93	217	1	5	39	9	65	4	622	1	1
0	458	1	0	7	9	2	1	4	4	3	3	3	1	80	87	124	545	3	7	5	7	16	16	1241	4	1	38	4	10	6	5	13	2	5	3	0	54	217	105	259	7	5	24	0	12	11	717	5	4
0	265	2	1	21	7	9	3	10	5	1	4	2	1	105	136	18	177	4	1	9	3	31	2	546	2	1	38	14	7	5	19	16	2	3	2	4	108	630	45	217	2	12	47	15	26	7	557	1	1
0	280	3	2	11	12	2	1	1	3	1	5	5	2	64	213	36	160	0	12	4	3	7	0	1284	3	6	8	13	9	4	15	11	5	6	6	3	50	222	147	185	11	5	26	9	29	7	411	3	3
0	540	1	3	5	11	3	4	8	8	3	4	6	6	62	221	57	200	4	5	17	4	25	2	430	1	2	7	12	10	7	10	8	5	1	4	3	70	222	35	103	5	5	7	5	13	0	342	0	0
0	641	5	1	13	6	10	3	21	9	6	2	2	2	80	337	44	180	2	6	22	1	12	1	517	2	1	8	4	8	10	15	7	3	2	2	1	63	257	39	158	2	7	11	5	12	2	592	2	2
0	476	5	1	7	11	4	7	8	13	4	6	4	1	71	173	54	178	2	14	23	1	11	3	505	3	3	9	19	3	3	11	17	4	6	4	2	84	230	56	135	2	8	27	1	17	1	418	3	3
0	311	1	1	20	9	1	0	9	5	1	1	1	1	50	122	46	93	0	6	20	3	14	3	547	2	2	11	14	9	4	12	12	3	2	1	2	74	238	50	185	0	5	17	7	18	3	465	2	2
0	259	1	1	4	7	2	1	8	4	1	1	2	1	33	107	26	93	0	6	6	1	9	4	358	4	2	34	16	2	2	4	5	3	2	2	1	77	163	30	88	0	3	6	0	17	4	354	3	3
0	489	0	1	8	17	3	3	5	3	2	1	6	2	51	212	57	169	11	7	11	6	21	1	490	2	2	18	10	6	2	6	9	2	3	6	3	69	224	37	160	6	3	6	6	12	4	499	2	2
0	320	0	1	6	12	0	5	5	9	0	1	0	1	40	133	32	115	1	3	12	3	10	3	404	4	2	10	11	4	5	6	6	3	1	6	2	60	172	34	138	3	8	10	3	7	3	401	2	2
0	356	1	2	4	5	4	6	5	4	2	2	1	3	42	173	34	107	0	4	14	0	11	5	328	1	0	8	11	7	6	3	7	2	1	4	2	52	157	29	90	0	3	7	0	17	2	360	1	1
0	284	5	5	4	7	2	0	8	8	3	3	1	1	47	101	48	88	2	10	19	2	5	10	275	2	3	4	4	4	2	6	6	1	1	1	3	37	110	31	97	3	4	8	3	10	3	288	6	6
0	522	2	2	16	13	5	3	6	8	8	5	2	1	59	231	55	199	5	7	21	2	20	0	1009	0	2	19	11	1	3	7	6	4	4	3	1	65	189	48	137	4	6	15	1	20	2	255	7	7
0	296	3	2	4	9	5	3	2	3	3	1	2	2	39	148	16	90	2	3	0	2	4	5	400	3	3	13	11	6	5	9	7	2	2	2	2	66	187	39	117	1	5	13	3	12	5	349	4	4
0	160	1	2	5	10	10	4	3	2	3	2	6	2	68	193	48	94	4	1	3	2	17	0	564	4	3	25	12	8	9	12	6	2	3	1	0	55	172	95	339	3	6	4	5	15	4	503	6	6
0	442	1	0	0	7	3	5	6	6	4	2	2	0	119	763	24	165	11	6	15	13	14	1	527	3	4	41	16	7	7	16	7	1	3	5	6	133	197	77	340	3	5	10	19	56	3	367	3	6
0	524	3	1	21	10	3	5	12	3	5	6	4	3	46	218	66	98	16	7	12	6	10	0	297	0	3	16	7	1	7	13	3	3	3	2	4	85	332	55	138	2	3	24	1	15	6	487	1	6
0	253	1	2	43	32	2	4	7	11	8	3	1	0	59	193	46	213	6	7	7	3	18	3	489	4	5	19	20	5	8	10	6	6	7	1	2	102	679	64	340	0	9	3	1	18	4	497	3	2
0	541	1	1	26	19	2	2	21	4	2	5	3	5	110	168	28	121	13	7	7	2	21	0	515	2	3	6	12	7	8	10	10	2	6	1	2	82	118	73	799	5	9	25	0	15	12	240	0	6
0	438	1	4	8	8	3	3	7	5	0	3	4	3	62	121	81	104	1	0	6	0	34	4	620	6	5	14	34	8	4	13	9	4	1	3	6	66	158	58	203	0	4	18	3	31	2	340	3	4
0	1012	1	0	8	9	0	5	5	4	0	2	0	2	56	173	49	164	0	2	17	3	23	2	922	0	5	16	11	4	10	1	10	1	1	6	2	67	351	36	197	4	3	39	26	19	9	365	1	3
0	392	2	1	11	22	3	3	3	3	3	0	3	3	82	689	65	630	0	12	7	1	17	3	491	5	4	10	14	10	4	8	5	3	6	5	2	89	381	77	158	2	5	8	0	32	9	535	5	0
0	196	2	4	9	9	3	6	2	9	3	2	3	4	60	173	33	119	15	3	40	1	11	2	819	5	5	11	20	5	5	19	7	3	6	4	3	68	384	80	405	5	16	11	0	30	0	396	2	1
0	354	1	2	11	23	9	3	5	19	4	3	2	1	59	186	38	200	3	11	9	5	19	3	831	3	4	12	19	7	6	13	4	4	3	2	3	59	545	31	89	0	10	27	19	23	8	360	0	4
0	757	2	5	7	23	2	6	6	9	6	2	0	6	74	332	62	289	3	11	20	6	16	6	470	5	3	7	14	2	6	3	7	3	4	1	2	57	217	47	149	5	11	11	5	13	2	353	2	2
0	2041	6	6	38	45	10	10	21	21	4	5	5	6	177	831	204	829	16	12	45	25	90	16	1972	4	3	41	45	10	10	21	21	6	6	6	6	179	787	207	799	16	14	49	25	94	9	1499	3	3
0	1956	6	6	31	37	10	10	21	21	6	6	3	6	163	805	191	797	15	16	49	24	71	16	1735	5	6	30	20	10	10	21	21	6	6	2	6	143	718	163	711	9	16	49	21	57	11	978	2	2
0	2167	6	6	35	45	10	10	21	19	6	6	6	6	176	891	207	893	16	16	49	25	85	16	1807	5	6	34	37	7	10	21	12	6	3	6	6	153	730	160	764	9	14	37	22	65	13	957	6	6
0	1603	6	6	19	33	10	10	17	20	4	5	2	6	138	689	132	644	14	10	41	20	36	11	1241	4	6	28	27	9	10	14	18	5	6	2	6	135	545	115	446	7	15	33	7	41	12	349	1	1
0	1219	5	3	34	13	10	7	14	17	4	5	4	6	122	485	90	522	8	11	14	9	41	7	1343	4	6	38	17	10	10	15	17	4	3	6	3	133	557	115	538	6	10	24	9	55	11	750	5	5
0	429	2	3	16	9	3	3	3	10	1	2	3	1	56	202	28	143	1	4	13	3	7	0	428	1	1	16	12	2	2	6	8	4	1	5	1	59	168	46	155	3	6	17	3	16	1	296	1	1
0	1568	6	6	30	32	6	10	18	17	3	6	4	6	145	617	176	630	16	10	40	23	74	13	1491	3	6	18	39	5	10	13	15	6	6	6	4	131	629	151	580	16	15	35	24	54	7	1601	6	6
0	1226	4	6	27	11	7	10	15	16	6	6	3	6	117	507	108	494	4	15	36	14	36	3	1216	5	6	23	22	4	10	12	14	3	6	3	6	114	520	122	460	13	12	31	14	44	8	481	0	0
0	1575	7	6	23	34	6	9	15	17	3	4	4	6	134	638	158	645	14	9	40	25	54	16	1328	4	6	24	28	6	9	16	17	6	7	3	6	131	522	145	525	12	16	46	13	49	9	686	4	4
0	442	2	2	10	11	4	4	6	7	2	2	2	2	54	188	44	157	3	6	12	4	16	3	479	3	3	13	12	5	5	7	8	3	2	2	2	65	204	44	152	2	6	13	4	16	4	370	2	2
0	296	4	1	11	7	6	4	8	10	4	6	3	6	66	495	55	442	3	7	34	0	19	2	490	4	2	19	19	9	5	15	16	5	1	4	4	52	242	149	325	1	6	13	31	21	1	395	4	2
0	354	4	1	38	19	3	10	9	7	5	2	5	1	75	140	50	180	0	5	31	7	5	2	490	6	4	30	33	8	4	6	17	2	3	3	2	48	349	13	72	2	0	4	25	53	15	342	6	6
0	213	2	2	4	10	4	7	7	3	6	6	2	13	50	186	60	139	0	16	16	0	15	6	432	3	3	20	13	10	8	8	13	6	6	4	3	69	416	56	297	5	7	23	25	37	11	230	1	3
0	476	1	2	6	37	2	0	3	5	1	2	2	1	45	148	49	173	2	16	3	3	6	0	614	6	0	20	27	10	6	8	9	2	7	0	1	38	246	46	379	1	5	1	6	18	2	545	1	3
0	339	5	3	13	9	4	2	8	14	5	6	2	3	138	128	8	121	2	3	20	2	26	3	577	1	9	11	25	5	5	11	12	3	7	3	4	57	554	45	248	16	3	7	14	36	3	431	2	2
0	291	3	5	8	11	4	6	8	2	6	3	1	2	62	257	172	189	2	6	9	12	12	5	479	2	1	10	10	9	7	7	8	5	1	2	5	64	487	25	316	1	5	11	21	21	13	903	4	1
0	336	3	2	8	16	0	10	6	6	4	3	3	1	58	160	86	110	6	8	1	24	14	4	428	4	3	11	10	8	4	15	8	1	5	3	2	48	267	101	185	3	6	7	5	2	6	408	6	4
0	350	3	4	5	13	10	6	4	14	3	1	4	3	163	262	39	26	11	11	17	2	12	7	577	3	4	10	10	4	6	4	9	1	5	6	1	77	545	47	202	7	10	7	3	69	5	221	2	2
0	1568	3	2	6	34	4	4	21	11	2	3	3	0	39	121	27	366	0	5	13	7	15	4	2012	5	3	16	17	7	10	16	9	1	2	4	1	67	401	59	103	1	12	14	2	47	13	241	2	5
0	398	2	1	13	7	4	4	8	21	4	6	2	4	67	108	32	154	3	5	9	20	15	7	763	3	3	23	5	3	8	4	17	6	5	1	1	56	401	68	254	9	11	14	6	19	0	1634	3	2
1	336	0	2	6	2	10	9	7	5	0	2	1	4	48	173	30	85	6	5	12	1	5	1	577	6	4	4	18	8	10	7	13	1	1	1	2	71	230	49	227	1	4	10	14	16	4	535	3	3
1	328	1	1	14	7	4	3	5	5	5	5	2	0	52	134	33	109	1	7	7	2	14	2	2012	6	6	32	42	10	10	21	21	6	6	3	6	169	847	183	813	11	15	48	25	69	15	1959	6	6
1	752	5	6	11	14	3	10	10	9	6	4	1	2	81	315	71	285	2	11	13	3	35	7	1630	6	5	20	33	5	10	11	16	5	6	5	6	128	679	149	674	16	14	27	21	56	15	1462	1	1
1	376	1	3	17	13	9	6	3	5	3	3	3	1	67	151	48	110	4	6	10	12	14	2	1074	3	6	19	29	10	9	8	14	3	5	4	4	114	462	93	405	8	4	24	21	27	9	903	6	6
1	284	1	1	4	10	4	7	7	5	1	2	1	0	43	121	26	94	3	4	9	9	1	0	734	2	2	3	13	4	10	8	18	5	5	3	6	79	349	60	246	6	12	25	7	10	0	537	6	6
1	640	3	4	8	12	6	5	8	20	5	4	3	3	81	267	62	230	4	9	16	13	16	4	1874	2	6	14	35	10	10	21	21	6	6	5	6	143	777	177	777	16	16	49	25	59	12	1717	6	6
1	454	0	5	5	19	11	3	6	11	1	3	4	0	66	163	58	173	2	3	9	7	31	6	390	1	2	14	34	4	4	0	6	4	3	6	1	76	152	60	152	1	5	4	13	31	8	645	1	1
1	345	5	5	9	6	6	8	7	15	2	6	5	2	75	94	57	119	4	5	8	15	18	7	1581	3	6	13	34	9	9	9	18	6	7	4	4	119	620	175	685	19	17	37	32	56	14	1773	6	6
1	147	3	3	6	9	12	3	7	10	5	5	5	0	59	28	26	26	0	3	6	2	19	5	327	8	9	37	31	10	5	20	14	8	6	1	4	141	229	75	100	1	12	22	4	29	11	621	0	0
1	780	3	3	16	16	6	6	11	12	4	5	3	3	87	317	82	292	6	9	20	10	31	6	1308	5	5	23	25	8	8	16	15	5	5	4	4	122	562	129	524	9	13	33	17	47	10	1240	4	4
1	669	3	3	14	14	5	5	9	10	4	4	3	3	77	275	69	248	5	8	17	8	26	5	1037	4	4	20	21	7	7	13	13	4	4	4	3	103	445	101	402	7	11	26	13	37	8	955	3	3
1	318	2	1	30	11	2	2	2	8	6	6	2	6	53	28	58	100	2	3	7	0	20	12	637	3	6	15	16	5	3	16	3	6	3	1	2	77	294	35	109	10	8	17	4	12	5	499	6	1
1	407	1	0	11	7	8	2	7	2	2	3	1	3	25	689	59	107	2	3	18	1	27	0	953	4	3	31	16	6	3	13	10	0	3	3	2	102	239	59	77	8	3	25	6	49	3	402	3	1
1	179	1	1	16	9	2	3	15	7	1	3	1	2	68	213	49	87	4	13	0	0	15	4	644	4	7	15	28	6	5	12	16	3	6	4	2	102	190	67	263	3	7	17	1	41	3	1462	5	0
1	317	5	4	7	6	3	2	4	4	1	3	0	4	42	133	38	79	1	2	12	25	4	4	1472	0	6	22	17	8	9	3	6	2	1	2	2	69	416	77	273	4	3	27	5	22	6	393	1	2
1	339	5	2	10	9	2	9	13	12	6	1	3	0	145	168	68	93	3	2	19	4	14	3	627	2	6	9	23	2	5	6	9	2	2	3	2	79	187	177	276	9	5	27	7	15	0	523	5	3
1	356	2	0	7	13	6	3	14	8	4	1	1	5	67	631	42	128	16	4	13	7	13	2	234	6	2	9	12	8	10	11	4	3	6	3	6	53	118	116	316	6	7	19	11	12	2	353	1	1
1	392	2	1	5	17	10	4	8	11	4	6	3	1	43	199	38	100	1	7	7	1	13	4	822	3	1	15	17	2	3	6	14	6	4	0	2	55	520	145	356	0	14	47	7	17	2	866	6	2
1	845	0	1	16	28	0	4	8	8	3	5	2	3	62	147	16	151	2	4	14	5	15	4	592	5	2	17	16	3	4	4	9	3	6	1	3	74	225	160	130	0	7	12	3	29	1	940	6	6
1	540	4	2	21	9	2	4	21	5	3	3	1	1	74	134	69	94	0	3	14	25	14	3	259	2	4	17	16	2	9	9	11	3	3	3	4	89	152	90	109	5	4	23	9	16	4	515	4	4
1	345	2	6	38	14	5	5	7	10	3	4	1	2	36	137	29	212	3	2	12	20	37	7	322	2	5	29	13	4	8	10	7	6	6	1	2	44	90	39	292	9	4	17	9	7	15	1240	3	3
0	222	1	1	9	4	5	2	3	5	1	2	3	1	37	87	23	75	3	3	3	2	10	2	817	6	3	27	16	5	5	10	16	3	2	1	6	100	319	101	297	7	7	32	2	45	8	520	2	2
0	196	0	0	7	6	2	2	6	9	3	3	1	1	40	83	16	57	0	1	3	4	8	0	658	3	6	18	8	6	5	13	13	2	3	0	0	77	270	63	248	1	8	29	6	8	11	512	4	4
0	223	0	2	15	7	2	4	6	10	3	3	3	2	58	89	28	55	1	6	9	1	12	0	809	5	5	25	15	5	6	12	9	3	1	2	3	93	332	73	254	3	7	19	8	28	9	628	3	3
0	160	1	1	2	9	3	2	4	9	2	3	2	2	43	71	10	46	2	4	7	3	5	2	1092	5	5	29	14	7	5	11	12	3	4	2	1	102	407	87	365	0	10	27	12	26	11	636	6	6
[truncated: 20 more columns]
